# Supplementary material for: Comparative Assessment of Different Ultrasound Technologies in the Detection of Prostate Cancer: A Systematic Review and Meta-Analysis
Source: Cancers (Basel). 2023 Aug 15;15(16):4105. doi: 10.3390/cancers15164105 (PMC10452802; doi:10.3390/cancers15164105)
Supplement: Supplementary file 1 [file cancers-15-04105-s001.zip]

Archive with 11 entries (11 files):
- figure s1 [31-41].jpg
- Figure S10 [9,30,52-54].jpg
- Figure S2 [31-41].jpg
- Figure S3 [30,42].jpg
- Figure S4 [30,42].jpg
- Figure S5 [30,43-45].jpg
- Figure S6 [30,43-45].jpg
- Figure S7 [30,47-51].jpg
- Figure S8 [30,47-51].jpg
- Figure S9 [9,30,52-54].jpg
- supplementary tables of Study characterstics.pdf
